# Supplementary material for: Epidemiology of Hepatocellular Carcinoma in Taiwan
Source: Clin Pract. 2024 Mar 28;14(2):570–8. doi: 10.3390/clinpract14020044 (PMC11048999; doi:10.3390/clinpract14020044)
Supplement: Supplementary file 1 [file clinpract-14-00044-s001.zip]

Archive with 1 entries (1 files):
- clinpract-2859880-supplementary.pdf
